# Supplementary material for: Identification and Validation of New Alleles of FALSIFLORA and COMPOUND INFLORESCENCE Genes Controlling the Number of Branches in Tomato Inflorescence
Source: Int J Mol Sci. 2017 Jul 20;18(7):1572. doi: 10.3390/ijms18071572 (PMC5536060; doi:10.3390/ijms18071572)
Supplement: Supplementary file 1 [file ijms-18-01572-s001.zip]

Archive with 3 entries (2 files):
- ijms-203349-final edition supplementary/
- ijms-203349-final edition supplementary/ijms-203349-supplementary figures.pdf
- ijms-203349-final edition supplementary/ijms-203349-supplementary tables.docx
